# Supplementary material for: Noisy anthropogenic infrastructure interferes with alarm responses in Savannah sparrows (Passerculus sandwichensis)
Source: R Soc Open Sci. 2018 May 16;5(5):172168. doi: 10.1098/rsos.172168 (PMC5990837; doi:10.1098/rsos.172168)
Supplement: SAS code [file rsos172168supp2.xlsx]

## Sheet: raw data - experiment
Nest number	site_type	Distance from infrastructure_center_point	playback type	feeding_latency	ambient_noise_0_24000Hz	ambient_noise_0_3000Hz	ambient_noise_3000_12000Hz
1	zcontrol	393.605	alarm	185	53.8	62.7	28.6
2	Compressor	164	alarm	74	57.4	66.2	45.8
3	Generator_powered_screw_pump	165	alarm	260
4	Generator_powered_screw_pump	335	alarm	317
5	zcontrol	241	alarm	600
6	Grid_powered_screw_pump	125	alarm	600	59.2	68.2	22.6
7	Grid_powered_screw_pump	41	alarm	51	57.3	66.2	26
8	zcontrol	196	alarm	600
9	Grid_powered_screw_pump	87	alarm	283	67.6	76.5	28.6
10	zcontrol	343	alarm	387	49.2	58	21.6
11	zcontrol	117.324	alarm	529	72.9	81.7	33.3
12	Generator_powered_screw_pump	241	alarm	451	51.1	59.9	34.2
13	zcontrol	71.3863	alarm	292	64.3	73.2	29.8
14	Compressor	284	alarm	421	65.9	74.8	40
15	Generator_powered_screw_pump	323	alarm	65	51.8	60.7	32.2
16	zcontrol	352.142	alarm	291
17	zcontrol	308.717	alarm	211
18	zcontrol	322	alarm	182	59.7	68.5	28.1
19	Compressor	193	alarm	291
20	Grid_powered_screw_pump	390	alarm	60
21	zcontrol	373.016	alarm	339
22	Generator_powered_screw_pump	330	alarm	156	56.9	65.8	34.7
23	zcontrol	220.057	alarm	105	52.2	61	37.6
24	zcontrol	157	alarm	389
25	Grid_powered_screw_pump	144	alarm	193	67.2	76.1	39
26	Grid_powered_screw_pump	283.099	alarm	96	60.7	69.6	25.1
27	zcontrol	258	alarm	562	61.7	70.6	28.4
28	Grid_powered_screw_pump	152	alarm	34	41.4	50	34
30	zcontrol	386	alarm	52
31	zcontrol	104.848	alarm	275
32	Compressor	349	alarm	174	70.3	79.2	40.6
33	Compressor	186	alarm	108
34	zcontrol	69	alarm	407	60.5	69.3	21.3
35	zcontrol	341.832	alarm	155	65.9	74.8	21.5
36	Generator_powered_screw_pump	189	alarm	267
37	zcontrol	162	alarm	408	54.5	63.4	24.6
38	Compressor	329	alarm	29	66.5	75.4	23.7
39	Generator_powered_screw_pump	132	alarm	211
40	Compressor	321	alarm	363	49.5	58.3	33.3
41	Compressor	299	alarm	376
42	Generator_powered_screw_pump	350	alarm	136	46.7	55.6	25
43	Grid_powered_screw_pump	399	alarm	355	62.2	71	30.9
44	Grid_powered_screw_pump	181	alarm	70
45	Grid_powered_screw_pump	388	alarm	159	70.9	79.8	25.5
46	Generator_powered_screw_pump	161	alarm	172	62.3	71.2	27.1
47	Compressor	399	alarm	118	68.5	77.4	27.4
48	Compressor	109	alarm	147	69.6	78.5	27.9
49	Compressor	239	alarm	224
50	Compressor	369	alarm	213	41.9	50.8	21.6
51	Compressor	74	alarm	168	67.5	76.4	24.3
52	zcontrol	286.932	alarm	330	66.9	75.8	27.9
53	zcontrol	326.143	alarm	58	50.7	59.5	23.8
54	Grid_powered_screw_pump	175	alarm	568	57.7	66.7	29.1
55	Grid_powered_screw_pump	220	alarm	278	53.2	62	43
56	Generator_powered_screw_pump	345	alarm	359	58.8	67.7	34.3
57	Generator_powered_screw_pump	277	alarm	172	54.3	62.8	48
58	Compressor	297	alarm	46
59	Compressor	112	alarm	89	67.4	76.3	24.4
60	zcontrol	77.1298	alarm	211	63.6	72.5	25.6
1	zcontrol	393.605	weme	124	53.8	62.7	28.6
2	Compressor	164	weme	59	57.4	66.2	45.8
3	Generator_powered_screw_pump	165	weme	25
4	Generator_powered_screw_pump	335	weme	222
5	zcontrol	241	weme	112
6	Grid_powered_screw_pump	125	weme	56	59.2	68.2	22.6
7	Grid_powered_screw_pump	41	weme	600	57.3	66.2	26
8	zcontrol	196	weme	106
9	Grid_powered_screw_pump	87	weme	182	67.6	76.5	28.6
10	zcontrol	343	weme	18	49.2	58	21.6
11	zcontrol	117.324	weme	600	72.9	81.7	33.3
12	Generator_powered_screw_pump	241	weme	278	51.1	59.9	34.2
13	zcontrol	71.3863	weme	65	64.3	73.2	29.8
14	Compressor	284	weme	275	65.9	74.8	40
15	Generator_powered_screw_pump	323	weme	51	51.8	60.7	32.2
16	zcontrol	352.142	weme	269
17	zcontrol	308.717	weme	119
18	zcontrol	322	weme	202	59.7	68.5	28.1
19	Compressor	193	weme	33
20	Grid_powered_screw_pump	390	weme	193
21	zcontrol	373.016	weme	26
22	Generator_powered_screw_pump	330	weme	124	56.9	65.8	34.7
23	zcontrol	220.057	weme	128	52.2	61	37.6
24	zcontrol	157	weme	93
25	Grid_powered_screw_pump	144	weme	120	67.2	76.1	39
26	Grid_powered_screw_pump	283.099	weme	163	60.7	69.6	25.1
27	zcontrol	258	weme	48	61.7	70.6	28.4
28	Grid_powered_screw_pump	152	weme	8	41.4	50	34
30	zcontrol	386	weme	150
31	zcontrol	104.848	weme	600
32	Compressor	349	weme	188	70.3	79.2	40.6
33	Compressor	186	weme	119
34	zcontrol	69	weme	86	60.5	69.3	21.3
35	zcontrol	341.832	weme	20	65.9	74.8	21.5
36	Generator_powered_screw_pump	189	weme	207
37	zcontrol	162	weme	289	54.5	63.4	24.6
38	Compressor	329	weme	18	66.5	75.4	23.7
39	Generator_powered_screw_pump	132	weme	375
40	Compressor	321	weme	44	49.5	58.3	33.3
41	Compressor	299	weme	57
42	Generator_powered_screw_pump	350	weme	15	46.7	55.6	25
43	Grid_powered_screw_pump	399	weme	158	62.2	71	30.9
44	Grid_powered_screw_pump	181	weme	272
45	Grid_powered_screw_pump	388	weme	56	70.9	79.8	25.5
46	Generator_powered_screw_pump	161	weme	93	62.3	71.2	27.1
47	Compressor	399	weme	92	68.5	77.4	27.4
48	Compressor	109	weme	225	69.6	78.5	27.9
49	Compressor	239	weme	171
50	Compressor	369	weme	43	41.9	50.8	21.6
51	Compressor	74	weme	19	67.5	76.4	24.3
52	zcontrol	286.932	weme	215	66.9	75.8	27.9
53	zcontrol	326.143	weme	45	50.7	59.5	23.8
54	Grid_powered_screw_pump	175	weme	284	57.7	66.7	29.1
55	Grid_powered_screw_pump	220	weme	195	53.2	62	43
56	Generator_powered_screw_pump	345	weme	28	58.8	67.7	34.3
57	Generator_powered_screw_pump	277	weme	47	54.3	62.8	48
58	Compressor	297	weme	3
59	Compressor	112	weme	99	67.4	76.3	24.4
60	zcontrol	77.1298	weme	151	63.6	72.5	25.6
1	zcontrol	393.605	zno_playback	8	53.8	62.7	28.6
1	zcontrol	393.605	zno_playback	10	53.8	62.7	28.6
2	Compressor	164	zno_playback	28	57.4	66.2	45.8
2	Compressor	164	zno_playback	173	57.4	66.2	45.8
3	Generator_powered_screw_pump	184	zno_playback	20
3	Generator_powered_screw_pump	184	zno_playback	15
4	Generator_powered_screw_pump	335	zno_playback	52
4	Generator_powered_screw_pump	335	zno_playback	75
5	zcontrol	241	zno_playback	239
5	zcontrol	241	zno_playback	69
6	Grid_powered_screw_pump	125	zno_playback	34	59.2	68.2	22.6
6	Grid_powered_screw_pump	125	zno_playback	145
8	zcontrol	196	zno_playback	25
8	zcontrol	196	zno_playback	132
9	Grid_powered_screw_pump	87	zno_playback	93	67.6	76.5	28.6
9	Grid_powered_screw_pump	87	zno_playback	85	67.6	76.5	28.6
10	zcontrol	343	zno_playback	11	49.2	58	21.6
10	zcontrol	343	zno_playback	8	49.2	58	21.6
11	zcontrol	117.324	zno_playback	14	72.9	81.7	33.3
11	zcontrol	117.324	zno_playback	14	72.9	81.7	33.3
12	Generator_powered_screw_pump	241	zno_playback	31	51.1	59.9	34.2
12	Generator_powered_screw_pump	241	zno_playback	52
13	zcontrol	71.3863	zno_playback	165	64.3	73.2	29.8
13	zcontrol	71.3863	zno_playback	45	64.3	73.2	29.8
14	Compressor	284	zno_playback	240	65.9	74.8	40
14	Compressor	284	zno_playback	73	65.9	74.8	40
15	Generator_powered_screw_pump	323	zno_playback	10	51.8	60.7	32.2
15	Generator_powered_screw_pump	323	zno_playback	40	51.8	60.7	32.2
16	zcontrol	352.142	zno_playback	97
16	zcontrol	352.142	zno_playback	178	59.7	68.5	28.1
17	zcontrol	308.717	zno_playback	19
17	zcontrol	308.717	zno_playback	58
18	zcontrol	322	zno_playback	24	59.7	68.5	28.1
19	Compressor	193	zno_playback	157
20	Grid_powered_screw_pump	390	zno_playback	76
20	Grid_powered_screw_pump	390	zno_playback	28
21	zcontrol	373.016	zno_playback	59
21	zcontrol	373.016	zno_playback	50
22	Generator_powered_screw_pump	330	zno_playback	29	56.9	65.8	34.7
22	Generator_powered_screw_pump	330	zno_playback	84	56.9	65.8	34.7
23	zcontrol	220.057	zno_playback	35	52.2	61	37.6
23	zcontrol	220.057	zno_playback	17	52.2	61	37.6
24	zcontrol	157	zno_playback	89
24	zcontrol	157	zno_playback	99
25	Grid_powered_screw_pump	144	zno_playback	65	67.2	76.1	39
25	Grid_powered_screw_pump	144	zno_playback	50	67.2	76.1	39
26	Grid_powered_screw_pump	283.099	zno_playback	157	60.7	69.6	25.1
26	Grid_powered_screw_pump	283.099	zno_playback	133
27	zcontrol	258	zno_playback	36	61.7	70.6	28.4
27	zcontrol	258	zno_playback	100	61.7	70.6	28.4
28	Grid_powered_screw_pump	152	zno_playback	72	41.4	50	34
30	zcontrol	386	zno_playback	51
30	zcontrol	386	zno_playback	12
31	zcontrol	104.848	zno_playback	21
31	zcontrol	104.848	zno_playback	48
32	Compressor	349	zno_playback	14	70.3	79.2	40.6
32	Compressor	349	zno_playback	16	70.3	79.2	40.6
33	Compressor	186	zno_playback	20
33	Compressor	186	zno_playback	55
35	zcontrol	341.832	zno_playback	40	65.9	74.8	21.5
35	zcontrol	341.832	zno_playback	8	65.9	74.8	21.5
36	Generator_powered_screw_pump	189	zno_playback	104
36	Generator_powered_screw_pump	189	zno_playback	98
37	zcontrol	162	zno_playback	179	54.5	63.4	24.6
37	zcontrol	162	zno_playback	25	54.5	63.4	24.6
38	Compressor	329	zno_playback	31	66.5	75.4	23.7
38	Compressor	329	zno_playback	152	66.5	75.4	23.7
39	Generator_powered_screw_pump	132	zno_playback	43
39	Generator_powered_screw_pump	132	zno_playback	49
40	Compressor	321	zno_playback	53	49.5	58.3	33.3
40	Compressor	321	zno_playback	61	49.5	58.3	33.3
41	Compressor	299	zno_playback	218
42	Generator_powered_screw_pump	350	zno_playback	10	46.7	55.6	25
42	Generator_powered_screw_pump	350	zno_playback	67	46.7	55.6	25
43	Grid_powered_screw_pump	399	zno_playback	53	62.2	71	30.9
43	Grid_powered_screw_pump	399	zno_playback	105	62.2	71	30.9
44	Grid_powered_screw_pump	181	zno_playback	44
44	Grid_powered_screw_pump	181	zno_playback	204
45	Grid_powered_screw_pump	388	zno_playback	110	70.9	79.8	25.5
45	Grid_powered_screw_pump	388	zno_playback	46	70.9	79.8	25.5
46	Generator_powered_screw_pump	161	zno_playback	27	62.3	71.2	27.1
47	Compressor	399	zno_playback	53	68.5	77.4	27.4
47	Compressor	399	zno_playback	116	68.5	77.4	27.4
49	Compressor	239	zno_playback	20
50	Compressor	369	zno_playback	314	41.9	50.8	21.6
51	Compressor	74	zno_playback	17	67.5	76.4	24.3
51	Compressor	74	zno_playback	28	67.5	76.4	24.3
52	zcontrol	286.932	zno_playback	137	66.9	75.8	27.9
52	zcontrol	286.932	zno_playback	109	66.9	75.8	27.9
53	zcontrol	326.143	zno_playback	42	50.7	59.5	23.8
53	zcontrol	326.143	zno_playback	10	50.7	59.5	23.8
54	Grid_powered_screw_pump	175	zno_playback	134	57.7	66.7	29.1
55	Grid_powered_screw_pump	220	zno_playback	21	53.2	62	43
55	Grid_powered_screw_pump	220	zno_playback	18	53.2	62	43
56	Generator_powered_screw_pump	345	zno_playback	53	58.8	67.7	34.3
57	Generator_powered_screw_pump	277	zno_playback	39	54.3	62.8	48
58	Compressor	297	zno_playback	45
58	Compressor	297	zno_playback	24
59	Compressor	112	zno_playback	10	67.4	76.3	24.4
59	Compressor	112	zno_playback	20	67.4	76.3	24.4
60	zcontrol	77.1298	zno_playback	21	63.6	72.5	25.6
60	zcontrol	77.1298	zno_playback	43	63.6	72.5	25.6

## Sheet: raw data - sound profiles
Frequency band	Compressor stations (10 m)	Generator-powered screw-pumps (10 m)	Grid-powered screw pumps (10 m)
12.5	55.2975	56.6206	51.2118
16	58.9475	54.6229	48.8435
20	57.6831	52.4541	46.5547
25	64.145	54.5224	43.5959
31.5	63.4256	57.3224	43.2029
40	69.265	67.0724	40.8994
50	71.7531	64.7918	39.65
63	70.2788	60.1218	41.9335
80	73.5156	68.1347	36.7794
100	70.2581	66.6382	37.8312
125	67.6363	71.0788	43.8494
160	66.0544	68.2141	37.6412
200	61.2425	62.2347	38.8806
250	59.8594	58.9012	39.84
315	62.545	61.9376	39.3224
400	62.1694	61.0194	39.42
500	58.5569	59.4753	38.9518
630	58.9681	58.3729	42.0794
800	58.9138	57.5506	47.3494
1000	59.1375	56.4335	46.0912
1250	57.2469	56.7065	44.3724
1600	55.1475	55.4312	42.4176
2000	54.6375	53.5871	42.1988
2500	53.4313	53.2865	42.6018
3150	52.0856	51.9665	40.3829
4000	49.15	50.7353	41.5229
5000	47.2463	48.2529	40.4241
6300	45.3819	46.5371	35.5182
8000	42.4212	44.4094	32.3153
10000	39.1706	42.18	28.0553
12000	35.6169	42.7694	25.04
16000	31.6769	38.98	21.2524
20000	25.9256	30.1494	15.7982
